# Supplementary material for: Infectious Complications of Targeted Therapies in Children with Leukemias and Lymphomas
Source: Cancers (Basel). 2022 Oct 14;14(20):5022. doi: 10.3390/cancers14205022 (PMC9599435; doi:10.3390/cancers14205022)
Supplement: Supplementary file 1 [file cancers-14-05022-s001.zip]

Archive with 1 entries (1 files):
- cancers-1951786-supplementary.pdf
